# Supplementary material for: Bromate and trace metal levels in bread loaves from outlets within Ile-Ife Metropolis, Southwestern Nigeria
Source: Toxicol Rep. 2014 May 22;1:224–30. doi: 10.1016/j.toxrep.2014.05.007 (PMC5598395; doi:10.1016/j.toxrep.2014.05.007)
Supplement: Transparency document [file mmc1.zip]

Archive with 5 entries (5 files):
- coi_disclosure-Olutona-borate.pdf
- coi_disclosure-Omolere-borate.pdf
- coi_disclosure-Oyekunle-bromate.pdf
- coi_disclosure-Adekunle-borate.pdf
- coi_disclosure-Ogunfowokan-borate.pdf
